# Supplementary material for: Using health technology assessment to set priority, inform target product profiles, and design clinical study for health innovation
Source: Technol Forecast Soc Change. 2021 Nov;172:121000. doi: 10.1016/j.techfore.2021.121000 (PMC8524319; doi:10.1016/j.techfore.2021.121000)
Supplement: Supplementary file 2 [file mmc2.zip › mmc2_final.R]

# This file produces:
# 1. Deterministic CUA
# 2. PSA
# 3. Oneway sensitivity analysis

# Deterministic analysis
# set state and strategies ####
state_l1 <- c("wound_infection", "no_wound_infection")
state_l2 <- c("treatment_failure", "success")
state_l3 <- c("retreatment", "no_retreatment")
intervention <- c("standard surgery", "UGFS", "RFA")
#### intervention 1: standard practice S ####
# input parameters: probability####
prob_Wound_i1 <- 0.15
prob_NoWound_i1 <- 1 - prob_Wound_i1

prob_TreatmentFailure_i1 <- c(0.07, 0.07) # probabilities under different L1 states
prob_Success_i1 <- 1 - prob_TreatmentFailure_i1

prob_Retreatment_i1 <- c(0.54, 0.54) #probabilities under different L1 and L2 states
prob_NoRetreatment_i1 <- 1 - prob_Retreatment_i1

# input parameters: cost####
cost_TreatmentFailure_i1 <- c(2000, 1900)
cost_Success_i1 <- c(1600, 1300)

cost_Retreatment_i1 <- c(1000, 1000)
cost_NoRetreatment_i1 <- c(0, 0)

# input parameters: utility ####
QALY_Success_i1 <- c(0.48, 0.68)
QALY_Retreatment_i1 <- c(0.44, 0.44)
QALY_NoRetreatment_i1 <- c(0.41, 0.5)

# calculate expected cost ####
cost_i1 <- prob_Wound_i1*prob_TreatmentFailure_i1[1]*prob_Retreatment_i1[1]*(cost_TreatmentFailure_i1[1] + cost_Retreatment_i1[1]) +
  prob_Wound_i1*prob_TreatmentFailure_i1[1]*prob_NoRetreatment_i1[1]*(cost_TreatmentFailure_i1[1] + cost_NoRetreatment_i1[1]) + 
  prob_Wound_i1*prob_Success_i1[1]*(cost_Success_i1[1]) +
  prob_NoWound_i1*prob_TreatmentFailure_i1[2]*prob_Retreatment_i1[2]*(cost_TreatmentFailure_i1[2] + cost_Retreatment_i1[2]) +
  prob_NoWound_i1*prob_TreatmentFailure_i1[2]*prob_NoRetreatment_i1[2]*(cost_TreatmentFailure_i1[2] + cost_NoRetreatment_i1[2]) +
  prob_NoWound_i1*prob_Success_i1[2]*(cost_Success_i1[2])

# calculate expected QALY ####
QALY_i1 <- prob_Wound_i1*prob_TreatmentFailure_i1[1]*prob_Retreatment_i1[1]*QALY_Retreatment_i1[1] +
  prob_Wound_i1*prob_TreatmentFailure_i1[1]*prob_NoRetreatment_i1[1]*QALY_NoRetreatment_i1[1] +
  prob_Wound_i1*prob_Success_i1[1]*QALY_Success_i1[1] +
  prob_NoWound_i1*prob_TreatmentFailure_i1[2]*prob_Retreatment_i1[2]*QALY_Retreatment_i1[2] +
  prob_NoWound_i1*prob_TreatmentFailure_i1[2]*prob_NoRetreatment_i1[2]*QALY_NoRetreatment_i1[2] +
  prob_NoWound_i1*prob_Success_i1[2]*QALY_Success_i1[2]

####  intervention 2: C ####
# input parameters: probability####
RR_wound_i2 <- 0.3
RR_TreatmentFailure_i2 <- 1.3
prob_Wound_i2 <- prob_Wound_i1*RR_wound_i2  
prob_NoWound_i2 <- 1 - prob_Wound_i2

prob_TreatmentFailure_i2 <- prob_TreatmentFailure_i1*RR_TreatmentFailure_i2 # probabilities under different L1 states
prob_Success_i2 <- 1 - prob_TreatmentFailure_i2

prob_Retreatment_i2 <- c(0.42, 0.42) #probabilities under different L1 and L2 states
prob_NoRetreatment_i2 <- 1 - prob_Retreatment_i2

# input parameters: cost####
cost_TreatmentFailure_i2 <- c(3500, 3200)
cost_Success_i2 <- c(3100, 2700)

cost_Retreatment_i2 <- c(1000, 1000)
cost_NoRetreatment_i2 <- c(0, 0)

# input parameters: utility ####
QALY_Success_i2 <- c(0.72, 0.88)
QALY_Retreatment_i2 <- c(0.47, 0.45)
QALY_NoRetreatment_i2 <- c(0.48, 0.5)

# calculate expected cost ####
cost_i2 <- prob_Wound_i2*prob_TreatmentFailure_i2[1]*prob_Retreatment_i2[1]*(cost_TreatmentFailure_i2[1] + cost_Retreatment_i2[1]) +
  prob_Wound_i2*prob_TreatmentFailure_i2[1]*prob_NoRetreatment_i2[1]*(cost_TreatmentFailure_i2[1] + cost_NoRetreatment_i2[1]) +
  prob_Wound_i2*prob_Success_i2[1]*(cost_Success_i2[1]) +
  prob_NoWound_i2*prob_TreatmentFailure_i2[2]*prob_Retreatment_i2[2]*(cost_TreatmentFailure_i2[2] + cost_Retreatment_i2[2]) +
  prob_NoWound_i2*prob_TreatmentFailure_i2[2]*prob_NoRetreatment_i2[2]*(cost_TreatmentFailure_i2[2] + cost_NoRetreatment_i2[2]) +
  prob_NoWound_i2*prob_Success_i2[2]*(cost_Success_i2[2])

# calculate expected QALY ####
QALY_i2 <- prob_Wound_i2*prob_TreatmentFailure_i2[1]*prob_Retreatment_i2[1]*QALY_Retreatment_i2[1] +
  prob_Wound_i2*prob_TreatmentFailure_i2[1]*prob_NoRetreatment_i2[1]*QALY_NoRetreatment_i2[1] +
  prob_Wound_i2*prob_Success_i2[1]*QALY_Success_i2[1] +
  prob_NoWound_i2*prob_TreatmentFailure_i2[2]*prob_Retreatment_i2[2]*QALY_Retreatment_i2[2] +
  prob_NoWound_i2*prob_TreatmentFailure_i2[2]*prob_NoRetreatment_i2[2]*QALY_NoRetreatment_i2[2] +
  prob_NoWound_i2*prob_Success_i2[2]*QALY_Success_i2[2]

####  intervention 3: I ####
# input parameters: probability####
RR_wound_i3 <- 0.3
RR_TreatmentFailure_i3 <- 1.25

prob_Wound_i3 <- prob_Wound_i1*RR_wound_i3
prob_NoWound_i3 <- 1 - prob_Wound_i3

prob_TreatmentFailure_i3 <- prob_TreatmentFailure_i1*RR_TreatmentFailure_i3 # probabilities under different L1 states
prob_Success_i3 <- 1 - prob_TreatmentFailure_i3

prob_Retreatment_i3 <- c(0.39, 0.39) #probabilities under different L1 and L2 states
prob_NoRetreatment_i3 <- 1 - prob_Retreatment_i3

# input parameters: cost####
cost_TreatmentFailure_i3 <- c(4000, 3800)
cost_Success_i3 <- c(3700, 3500)

cost_Retreatment_i3 <- c(1100, 1100)
cost_NoRetreatment_i3 <- c(0, 0)

# input parameters: utility ####
QALY_Success_i3 <- c(0.76, 0.93)
QALY_Retreatment_i3 <- c(0.48, 0.47)
QALY_NoRetreatment_i3 <- c(0.49, 0.55)

# calculate expected cost ####
cost_i3 <- prob_Wound_i3*prob_TreatmentFailure_i3[1]*prob_Retreatment_i3[1]*(cost_TreatmentFailure_i3[1] + cost_Retreatment_i3[1]) +
  prob_Wound_i3*prob_TreatmentFailure_i3[1]*prob_NoRetreatment_i3[1]*(cost_TreatmentFailure_i3[1] + cost_NoRetreatment_i3[1]) +
  prob_Wound_i3*prob_Success_i3[1]*(cost_Success_i3[1]) +
  prob_NoWound_i3*prob_TreatmentFailure_i3[2]*prob_Retreatment_i3[2]*(cost_TreatmentFailure_i3[2] + cost_Retreatment_i3[2]) +
  prob_NoWound_i3*prob_TreatmentFailure_i3[2]*prob_NoRetreatment_i3[2]*(cost_TreatmentFailure_i3[2] + cost_NoRetreatment_i3[2]) +
  prob_NoWound_i3*prob_Success_i3[2]*(cost_Success_i3[2])

# calculate expected QALY ####
QALY_i3 <- prob_Wound_i3*prob_TreatmentFailure_i3[1]*prob_Retreatment_i3[1]*QALY_Retreatment_i3[1] +
  prob_Wound_i3*prob_TreatmentFailure_i3[1]*prob_NoRetreatment_i3[1]*QALY_NoRetreatment_i3[1] +
  prob_Wound_i3*prob_Success_i3[1]*QALY_Success_i3[1] +
  prob_NoWound_i3*prob_TreatmentFailure_i3[2]*prob_Retreatment_i3[2]*QALY_Retreatment_i3[2] +
  prob_NoWound_i3*prob_TreatmentFailure_i3[2]*prob_NoRetreatment_i3[2]*QALY_NoRetreatment_i3[2] +
  prob_NoWound_i3*prob_Success_i3[2]*QALY_Success_i3[2]

#### comparison between different interventions ####
output_cost_QALY <- matrix(c(cost_i1, QALY_i1, cost_i2, QALY_i2, cost_i3, QALY_i3), nrow = 2 )
colnames(output_cost_QALY) <- intervention
rownames(output_cost_QALY) <- c("cost", "QALY")

output_CUA <- matrix(c(cost_i2-cost_i1, QALY_i2-QALY_i1, (cost_i2-cost_i1)/(QALY_i2-QALY_i1),
                       cost_i3-cost_i1, QALY_i3-QALY_i1, (cost_i3-cost_i1)/(QALY_i3-QALY_i1),
                       cost_i3-cost_i2, QALY_i3-QALY_i2, (cost_i3-cost_i2)/(QALY_i3-QALY_i2)), nrow = 3  )
colnames(output_CUA) <- c("C VS S", "I vs S", "I vs C")
rownames(output_CUA) <- c("Incremental cost", "Incremental QALY", "ICER")
output_CUA

#########################################################################################################
# PSA: generate CUA results in Table 2 by simulating the parameter values.
#### intervention 1: standard practice S ####
n_sim <- 100000 #number of simulation
# input parameters: probability####
r_prob_Wound_i1 <- rbeta(n_sim, 4, 23)
r_prob_NoWound_i1 <- 1 - r_prob_Wound_i1

r_prob_TreatmentFailure_i1 <- matrix(rep(rbeta(n_sim, 2, 25), 2), nrow = n_sim) 
r_prob_Success_i1 <- 1 - r_prob_TreatmentFailure_i1

r_prob_Retreatment_i1 <- matrix(rep(rbeta(n_sim, 26, 22), 2), nrow = n_sim)
r_prob_NoRetreatment_i1 <- 1 - r_prob_Retreatment_i1

# input parameters: cost####
r_cost_TreatmentFailure_i1 <- matrix(c(rgamma(n_sim, 100, scale = 20), rgamma(n_sim, 100, scale = 19)), nrow = n_sim)
r_cost_Success_i1 <- matrix(c(rgamma(n_sim, 100, scale = 16), rgamma(n_sim, 100, scale = 13)), nrow = n_sim)
r_cost_Retreatment_i1 <- matrix(rep(rgamma(n_sim, 100, scale = 10),2), nrow = n_sim)
r_cost_NoRetreatment_i1 <- matrix(c(rep(0, n_sim), rep(0,n_sim)), nrow = n_sim)

# input parameters: utility ####
r_QALY_Success_i1 <-  matrix(c(rbeta(n_sim, 1197.6, 1297.4), rbeta(n_sim, 1479, 696)), nrow = n_sim) 
r_QALY_Retreatment_i1 <- matrix(c(rbeta(n_sim, 1083.72, 1379.28), rbeta(n_sim, 1083.72, 1379.28)), nrow = n_sim) 
r_QALY_NoRetreatment_i1 <- matrix(c(rbeta(n_sim, 991.38, 1426.62), rbeta(n_sim, 1249.5, 1249.5)), nrow = n_sim)

# calculate expected cost ####
r_cost_i1 <- r_prob_Wound_i1*r_prob_TreatmentFailure_i1[,1]*r_prob_Retreatment_i1[,1]*(r_cost_TreatmentFailure_i1[,1] + r_cost_Retreatment_i1[,1]) +
  r_prob_Wound_i1*r_prob_TreatmentFailure_i1[,1]*r_prob_NoRetreatment_i1[,1]*(r_cost_TreatmentFailure_i1[,1] + r_cost_NoRetreatment_i1[,1]) + 
  r_prob_Wound_i1*r_prob_Success_i1[,1]*(r_cost_Success_i1[,1]) +
  r_prob_NoWound_i1*r_prob_TreatmentFailure_i1[,2]*r_prob_Retreatment_i1[,2]*(r_cost_TreatmentFailure_i1[,2] + r_cost_Retreatment_i1[,2]) +
  r_prob_NoWound_i1*r_prob_TreatmentFailure_i1[,2]*r_prob_NoRetreatment_i1[,2]*(r_cost_TreatmentFailure_i1[,2] + r_cost_NoRetreatment_i1[,2]) +
  r_prob_NoWound_i1*r_prob_Success_i1[,2]*(r_cost_Success_i1[,2])

# calculate expected QALY ####
r_QALY_i1 <- r_prob_Wound_i1*r_prob_TreatmentFailure_i1[,1]*r_prob_Retreatment_i1[,1]*r_QALY_Retreatment_i1[,1] +
  r_prob_Wound_i1*r_prob_TreatmentFailure_i1[,1]*r_prob_NoRetreatment_i1[,1]*r_QALY_NoRetreatment_i1[,1] +
  r_prob_Wound_i1*r_prob_Success_i1[,1]*r_QALY_Success_i1[,1] +
  r_prob_NoWound_i1*r_prob_TreatmentFailure_i1[,2]*r_prob_Retreatment_i1[,2]*r_QALY_Retreatment_i1[,2] +
  r_prob_NoWound_i1*r_prob_TreatmentFailure_i1[,2]*r_prob_NoRetreatment_i1[,2]*r_QALY_NoRetreatment_i1[,2] +
  r_prob_NoWound_i1*r_prob_Success_i1[,2]*r_QALY_Success_i1[,2]

####  intervention 2: C ####
# input parameters: probability####
r_RR_wound_i2 <- rgamma(n_sim, 4, scale = 0.075)
r_RR_TreatmentFailure_i2 <-  rgamma(n_sim, 9.14007572, scale = 0.14223077)
r_prob_Wound_i2 <- r_prob_Wound_i1*r_RR_wound_i2  
r_prob_NoWound_i2 <- 1 - r_prob_Wound_i2

r_prob_TreatmentFailure_i2 <- r_prob_TreatmentFailure_i1*r_RR_TreatmentFailure_i2 # probabilities under different L1 states
r_prob_Success_i2 <- 1 - r_prob_TreatmentFailure_i2

r_prob_Retreatment_i2 <- matrix(rep(rbeta(n_sim, 27, 37), 2), nrow = n_sim)
r_prob_NoRetreatment_i2 <- 1 - r_prob_Retreatment_i2

# input parameters: cost####
r_cost_TreatmentFailure_i2 <- matrix(c(rgamma(n_sim, 100, scale = 35), rgamma(n_sim, 100, scale = 32)), nrow = n_sim) 
r_cost_Success_i2 <- matrix(c(rgamma(n_sim, 100, scale = 31), rgamma(n_sim, 100, scale = 27)), nrow = n_sim) 
r_cost_Retreatment_i2 <- r_cost_Retreatment_i1 
r_cost_NoRetreatment_i2 <-  matrix(c(rep(0, n_sim), rep(0,n_sim)), nrow = n_sim)

# input parameters: utility ####
r_QALY_Success_i2 <- matrix(c(rbeta(n_sim, 1450.8, 564.2), rbeta(n_sim, 928.4, 126.6)), nrow = n_sim) 
r_QALY_Retreatment_i2 <- matrix(c(rbeta(n_sim, 1170.3, 1319.7), rbeta(n_sim, 1113.3, 1360.7)), nrow = n_sim) 
r_QALY_NoRetreatment_i2 <- matrix(c(rbeta(n_sim, 1197.6, 1297.4), rbeta(n_sim, 1249.5, 1249.5)), nrow = n_sim) 

# calculate expected cost ####
r_cost_i2 <- r_prob_Wound_i2*r_prob_TreatmentFailure_i2[,1]*r_prob_Retreatment_i2[,1]*(r_cost_TreatmentFailure_i2[,1] + r_cost_Retreatment_i2[,1]) +
  r_prob_Wound_i2*r_prob_TreatmentFailure_i2[,1]*r_prob_NoRetreatment_i2[,1]*(r_cost_TreatmentFailure_i2[,1] + r_cost_NoRetreatment_i2[,1]) + 
  r_prob_Wound_i2*r_prob_Success_i2[,1]*(r_cost_Success_i2[,1]) +
  r_prob_NoWound_i2*r_prob_TreatmentFailure_i2[,2]*r_prob_Retreatment_i2[,2]*(r_cost_TreatmentFailure_i2[,2] + r_cost_Retreatment_i2[,2]) +
  r_prob_NoWound_i2*r_prob_TreatmentFailure_i2[,2]*r_prob_NoRetreatment_i2[,2]*(r_cost_TreatmentFailure_i2[,2] + r_cost_NoRetreatment_i2[,2]) +
  r_prob_NoWound_i2*r_prob_Success_i2[,2]*(r_cost_Success_i2[,2])

# calculate expected QALY ####
r_QALY_i2 <- r_prob_Wound_i2*r_prob_TreatmentFailure_i2[,1]*r_prob_Retreatment_i2[,1]*r_QALY_Retreatment_i2[,1] +
  r_prob_Wound_i2*r_prob_TreatmentFailure_i2[,1]*r_prob_NoRetreatment_i2[,1]*r_QALY_NoRetreatment_i2[,1] +
  r_prob_Wound_i2*r_prob_Success_i2[,1]*r_QALY_Success_i2[,1] +
  r_prob_NoWound_i2*r_prob_TreatmentFailure_i2[,2]*r_prob_Retreatment_i2[,2]*r_QALY_Retreatment_i2[,2] +
  r_prob_NoWound_i2*r_prob_TreatmentFailure_i2[,2]*r_prob_NoRetreatment_i2[,2]*r_QALY_NoRetreatment_i2[,2] +
  r_prob_NoWound_i2*r_prob_Success_i2[,2]*r_QALY_Success_i2[,2]

####  intervention 3: I ####
# input parameters: probability####
r_RR_wound_i3 <- rgamma(n_sim, 4, scale = 0.075)
r_RR_TreatmentFailure_i3 <- rgamma(n_sim, 8.8577098, scale = 0.1411200)

r_prob_Wound_i3 <- r_prob_Wound_i1*r_RR_wound_i3
r_prob_NoWound_i3 <- 1 - r_prob_Wound_i3

r_prob_TreatmentFailure_i3 <- r_prob_TreatmentFailure_i1*r_RR_TreatmentFailure_i3 # probabilities under different L1 states
r_prob_Success_i3 <- 1 - r_prob_TreatmentFailure_i3

r_prob_Retreatment_i3 <- matrix(rep(rbeta(n_sim, 25, 39), 2), nrow = n_sim)
r_prob_NoRetreatment_i3 <- 1 - r_prob_Retreatment_i3

# input parameters: cost####
r_cost_TreatmentFailure_i3 <- matrix(c(rgamma(n_sim, 100, scale = 40), rgamma(n_sim, 100, scale = 38)), nrow = n_sim) 
r_cost_Success_i3 <- matrix(c(rgamma(n_sim, 100, scale = 37), rgamma(n_sim, 100, scale = 35)), nrow = n_sim) 
r_cost_Retreatment_i3 <- matrix(rep(rgamma(n_sim, 100, scale = 11), 2), nrow = n_sim)
r_cost_NoRetreatment_i3 <- matrix(c(rep(0, n_sim), rep(0,n_sim)), nrow = n_sim)

# input parameters: utility ####
r_QALY_Success_i3 <- matrix(c(rbeta(n_sim, 1385.48, 437.52), rbeta(n_sim, 604.5, 45.5)), nrow = n_sim) 
r_QALY_Retreatment_i3 <- matrix(c(rbeta(n_sim, 1197.6, 1297.4), rbeta(n_sim, 1170.3, 1319.7)), nrow = n_sim) 
r_QALY_NoRetreatment_i3 <- matrix(c(rbeta(n_sim, 1224.02, 1273.98), rbeta(n_sim, 1360.7, 1113.3)), nrow = n_sim) 
# calculate expected cost ####
r_cost_i3 <- r_prob_Wound_i3*r_prob_TreatmentFailure_i3[,1]*r_prob_Retreatment_i3[,1]*(r_cost_TreatmentFailure_i3[,1] + r_cost_Retreatment_i3[,1]) +
  r_prob_Wound_i3*r_prob_TreatmentFailure_i3[,1]*r_prob_NoRetreatment_i3[,1]*(r_cost_TreatmentFailure_i3[,1] + r_cost_NoRetreatment_i3[,1]) + 
  r_prob_Wound_i3*r_prob_Success_i3[,1]*(r_cost_Success_i3[,1]) +
  r_prob_NoWound_i3*r_prob_TreatmentFailure_i3[,2]*r_prob_Retreatment_i3[,2]*(r_cost_TreatmentFailure_i3[,2] + r_cost_Retreatment_i3[,2]) +
  r_prob_NoWound_i3*r_prob_TreatmentFailure_i3[,2]*r_prob_NoRetreatment_i3[,2]*(r_cost_TreatmentFailure_i3[,2] + r_cost_NoRetreatment_i3[,2]) +
  r_prob_NoWound_i3*r_prob_Success_i3[,2]*(r_cost_Success_i3[,2])

# calculate expected QALY ####
r_QALY_i3 <- r_prob_Wound_i3*r_prob_TreatmentFailure_i3[,1]*r_prob_Retreatment_i3[,1]*r_QALY_Retreatment_i3[,1] +
  r_prob_Wound_i3*r_prob_TreatmentFailure_i3[,1]*r_prob_NoRetreatment_i3[,1]*r_QALY_NoRetreatment_i3[,1] +
  r_prob_Wound_i3*r_prob_Success_i3[,1]*r_QALY_Success_i3[,1] +
  r_prob_NoWound_i3*r_prob_TreatmentFailure_i3[,2]*r_prob_Retreatment_i3[,2]*r_QALY_Retreatment_i3[,2] +
  r_prob_NoWound_i3*r_prob_TreatmentFailure_i3[,2]*r_prob_NoRetreatment_i3[,2]*r_QALY_NoRetreatment_i3[,2] +
  r_prob_NoWound_i3*r_prob_Success_i3[,2]*r_QALY_Success_i3[,2]

r_output_CUA <- matrix(c(mean(r_cost_i2-r_cost_i1), mean(r_QALY_i2-r_QALY_i1), mean((r_cost_i2-r_cost_i1)/(r_QALY_i2-r_QALY_i1)),
                       mean(r_cost_i3-r_cost_i1), mean(r_QALY_i3-r_QALY_i1), mean((r_cost_i3-r_cost_i1)/(r_QALY_i3-r_QALY_i1)),
                       mean(r_cost_i3-r_cost_i2), mean(r_QALY_i3-r_QALY_i2), mean((r_cost_i3-r_cost_i2)/(r_QALY_i3-r_QALY_i2))), nrow = 3)

r_output_CUA <- matrix(c(mean(r_cost_i2-r_cost_i1), mean(r_QALY_i2-r_QALY_i1), mean(r_cost_i2-r_cost_i1)/mean(r_QALY_i2-r_QALY_i1),
                         mean(r_cost_i3-r_cost_i1), mean(r_QALY_i3-r_QALY_i1), mean(r_cost_i3-r_cost_i1)/mean(r_QALY_i3-r_QALY_i1),
                         mean(r_cost_i3-r_cost_i2), mean(r_QALY_i3-r_QALY_i2), mean(r_cost_i3-r_cost_i2)/mean(r_QALY_i3-r_QALY_i2)), nrow = 3)

colnames(r_output_CUA) <- c("C VS S", "I vs S", "I vs C")
rownames(r_output_CUA) <- c("Incremental cost", "Incremental QALY", "ICER")
r_output_CUA

# r_cost_i1, r_QALY_i1, r_cost_i2, r_QALY_i2, r_cost_i3, r_QALY_i3 can be used to generate CEAC and CEAF

###########################################################################################################################
# Oneway sensitivity analysis
parameter_names <- c("Prob_wound_S", "Prob_failure_S", "Prob_retre_S", "Prob_retreat_C", "Prob_retreat_I", "RR_wound_C",
  "RR_wound_I", "RR_failure_C", "RR_failure_I", "Cost_treatment_S", "Cost_treatmentFail_S", "Cost_wound_S",
  "Cost_woundFail_S", "Cost_treatment_C", "Cost_treatmentFail_C", "Cost_wound_C", "Cost_woundFail_C",
  "Cost_retreat", "Cost_retreat_I", "Cost_treatment_I", "Cost_treatmentFail_I", "Cost_wound_I", "Cost_woundFail_I",
  "Utility_success_S", "Utility_fail_S", "Utility_retreatFail_S", 
  "Utility_wound_S", "Utility_woundFail_S", "Utility_woundRetreat_S",
  "Utility_success_C", "Utility_fail_C", "Utility_retreatFail_C", 
  "Utility_wound_C", "Utility_woundFail_C", "Utility_woundRetreat_C",
  "Utility_success_I", "Utility_fail_I", "Utility_retreatFail_I",
  "Utility_wound_I", "Utility_woundFail_I", "Utility_woundRetreat_I")

para_value_long <- matrix(rep(0, 82*2), nrow = 82)
para_value_long[,1] <- c(0.410, 0.010, 0.260, 0.010, 0.820, 0.260, 0.660, 0.180, 0.630, 0.150, 0.890, 0.010, 0.890, 0.010, 2.990, 0.010, 2.900,
                         0.010, 1810, 790, 1608, 702, 2227, 973, 2784, 1216, 3758, 1642, 4454, 1946, 4315, 1885, 4872, 2128, 1392.000, 608.000,
                         1531, 669, 4872, 2128, 5290, 2310, 5150, 2250, 5568, 2432, 0.719, 0.641, 0.539, 0.461, 0.479, 0.401, 0.519, 0.441, 0.449,
                         0.371, 0.479, 0.401, 0.919, 0.841, 0.539, 0.461, 0.489, 0.411, 0.759, 0.681, 0.519, 0.441, 0.509, 0.431, 0.969, 0.891,
                         0.589, 0.511, 0.509, 0.431, 0.799, 0.721, 0.529, 0.451, 0.519, 0.441)
para_value_long[,2] <- rep(c(0,1), 41)

para_value <-data.frame(matrix(rep(0, 41*3), nrow = 41))
para_value[, 2] <-  para_value_long[para_value_long[,2]==1 , 1]
para_value[, 3] <-  para_value_long[para_value_long[,2]==0 , 1]

rownames(para_value) <- parameter_names
colnames(para_value) <- c("para_mean", "para_lb", "para_ub" )

para_value$para_mean <- c(0.15, 0.07, 0.54, 0.42, 0.39, 0.3, 0.3, 1.3, 1.25, 1300, 1900, 1600, 2000, 2700, 3200, 3100, 3500, 1000, 1100, 3500, 3800, 3700, 4000, 0.68,
                          0.50, 0.44, 0.48, 0.41, 0.44, 0.88, 0.5, 0.45, 0.72, 0.48, 0.47, 0.93, 0.55, 0.47, 0.76, 0.49, 0.48)

para_value$icer_IVS_mean <- 0
para_value$icer_IVS_lb <- 0
para_value$icer_IVS_ub <- 0
para_value$icer_IVC_mean <- 0
para_value$icer_IVC_lb <- 0
para_value$icer_IVC_ub <- 0

for (rowid in 1:41) {
  index_mat <- matrix(1, nrow = 41, ncol = 3)
  index_mat[rowid, ] <- c(1, 2, 3)
  for (para in 1:3) {
    colid <- index_mat[, para]
    
    #### intervention 1: standard practice S
    # input parameters: probability
    prob_Wound_i1 <- para_value[1, colid[1]]
    prob_NoWound_i1 <- 1 - prob_Wound_i1
    
    prob_TreatmentFailure_i1 <- c(para_value[2, colid[2]], para_value[2, colid[2]]) # probabilities under different L1 states
    prob_Success_i1 <- 1 - prob_TreatmentFailure_i1
    
    prob_Retreatment_i1 <- c(para_value[3, colid[3]], para_value[3, colid[3]]) #probabilities under different L1 and L2 states
    prob_NoRetreatment_i1 <- 1 - prob_Retreatment_i1
    
    # input parameters: cost
    cost_TreatmentFailure_i1 <- c(para_value[13, colid[13]], para_value[11, colid[11]])
    cost_Success_i1 <- c(para_value[12, colid[12]], para_value[10, colid[10]])
    
    cost_Retreatment_i1 <- c(para_value[18, colid[18]], para_value[18, colid[18]])
    cost_NoRetreatment_i1 <- c(0, 0)
    
    # input parameters: utility
    QALY_Success_i1 <- c(para_value[27, colid[27]], para_value[24, colid[24]])
    QALY_Retreatment_i1 <- c(para_value[29, colid[29]], para_value[26, colid[26]])
    QALY_NoRetreatment_i1 <- c(para_value[28, colid[28]], para_value[25, colid[25]])
    
    # calculate expected cost 
    cost_i1 <- prob_Wound_i1*prob_TreatmentFailure_i1[1]*prob_Retreatment_i1[1]*(cost_TreatmentFailure_i1[1] + cost_Retreatment_i1[1]) +
      prob_Wound_i1*prob_TreatmentFailure_i1[1]*prob_NoRetreatment_i1[1]*(cost_TreatmentFailure_i1[1] + cost_NoRetreatment_i1[1]) + 
      prob_Wound_i1*prob_Success_i1[1]*(cost_Success_i1[1]) +
      prob_NoWound_i1*prob_TreatmentFailure_i1[2]*prob_Retreatment_i1[2]*(cost_TreatmentFailure_i1[2] + cost_Retreatment_i1[2]) +
      prob_NoWound_i1*prob_TreatmentFailure_i1[2]*prob_NoRetreatment_i1[2]*(cost_TreatmentFailure_i1[2] + cost_NoRetreatment_i1[2]) +
      prob_NoWound_i1*prob_Success_i1[2]*(cost_Success_i1[2])
    
    # calculate expected QALY 
    QALY_i1 <- prob_Wound_i1*prob_TreatmentFailure_i1[1]*prob_Retreatment_i1[1]*QALY_Retreatment_i1[1] +
      prob_Wound_i1*prob_TreatmentFailure_i1[1]*prob_NoRetreatment_i1[1]*QALY_NoRetreatment_i1[1] +
      prob_Wound_i1*prob_Success_i1[1]*QALY_Success_i1[1] +
      prob_NoWound_i1*prob_TreatmentFailure_i1[2]*prob_Retreatment_i1[2]*QALY_Retreatment_i1[2] +
      prob_NoWound_i1*prob_TreatmentFailure_i1[2]*prob_NoRetreatment_i1[2]*QALY_NoRetreatment_i1[2] +
      prob_NoWound_i1*prob_Success_i1[2]*QALY_Success_i1[2]
    
    ####  intervention 2: C 
    # input parameters: probability
    RR_wound_i2 <- para_value[6, colid[6]]
    RR_TreatmentFailure_i2 <- para_value[8, colid[8]]
    prob_Wound_i2 <- prob_Wound_i1*RR_wound_i2  
    prob_NoWound_i2 <- 1 - prob_Wound_i2
    
    prob_TreatmentFailure_i2 <- prob_TreatmentFailure_i1*RR_TreatmentFailure_i2 # probabilities under different L1 states
    prob_Success_i2 <- 1 - prob_TreatmentFailure_i2
    
    prob_Retreatment_i2 <- c(para_value[4, colid[4]], para_value[4, colid[4]]) #probabilities under different L1 and L2 states
    prob_NoRetreatment_i2 <- 1 - prob_Retreatment_i2
    
    # input parameters: cost
    cost_TreatmentFailure_i2 <- c(para_value[17, colid[17]], para_value[15, colid[15]])
    cost_Success_i2 <- c(para_value[16, colid[16]], para_value[14, colid[14]])
    
    cost_Retreatment_i2 <- c(para_value[18, colid[18]], para_value[18, colid[18]])
    cost_NoRetreatment_i2 <- c(0, 0)
    
    # input parameters: utility
    QALY_Success_i2 <- c(para_value[33, colid[33]], para_value[30, colid[30]])
    QALY_Retreatment_i2 <- c(para_value[35, colid[35]], para_value[32, colid[32]])
    QALY_NoRetreatment_i2 <- c(para_value[34, colid[34]], para_value[31, colid[31]])
    
    # calculate expected cost 
    cost_i2 <- prob_Wound_i2*prob_TreatmentFailure_i2[1]*prob_Retreatment_i2[1]*(cost_TreatmentFailure_i2[1] + cost_Retreatment_i2[1]) +
      prob_Wound_i2*prob_TreatmentFailure_i2[1]*prob_NoRetreatment_i2[1]*(cost_TreatmentFailure_i2[1] + cost_NoRetreatment_i2[1]) +
      prob_Wound_i2*prob_Success_i2[1]*(cost_Success_i2[1]) +
      prob_NoWound_i2*prob_TreatmentFailure_i2[2]*prob_Retreatment_i2[2]*(cost_TreatmentFailure_i2[2] + cost_Retreatment_i2[2]) +
      prob_NoWound_i2*prob_TreatmentFailure_i2[2]*prob_NoRetreatment_i2[2]*(cost_TreatmentFailure_i2[2] + cost_NoRetreatment_i2[2]) +
      prob_NoWound_i2*prob_Success_i2[2]*(cost_Success_i2[2])
    
    # calculate expected QALY
    QALY_i2 <- prob_Wound_i2*prob_TreatmentFailure_i2[1]*prob_Retreatment_i2[1]*QALY_Retreatment_i2[1] +
      prob_Wound_i2*prob_TreatmentFailure_i2[1]*prob_NoRetreatment_i2[1]*QALY_NoRetreatment_i2[1] +
      prob_Wound_i2*prob_Success_i2[1]*QALY_Success_i2[1] +
      prob_NoWound_i2*prob_TreatmentFailure_i2[2]*prob_Retreatment_i2[2]*QALY_Retreatment_i2[2] +
      prob_NoWound_i2*prob_TreatmentFailure_i2[2]*prob_NoRetreatment_i2[2]*QALY_NoRetreatment_i2[2] +
      prob_NoWound_i2*prob_Success_i2[2]*QALY_Success_i2[2]
    
    ####  intervention 3: I 
    # input parameters: probability
    RR_wound_i3 <- para_value[7, colid[7]]
    RR_TreatmentFailure_i3 <- para_value[9, colid[9]]
    
    prob_Wound_i3 <- prob_Wound_i1*RR_wound_i3
    prob_NoWound_i3 <- 1 - prob_Wound_i3
    
    prob_TreatmentFailure_i3 <- prob_TreatmentFailure_i1*RR_TreatmentFailure_i3 # probabilities under different L1 states
    prob_Success_i3 <- 1 - prob_TreatmentFailure_i3
    
    prob_Retreatment_i3 <- c(para_value[5, colid[5]], para_value[5, colid[5]]) #probabilities under different L1 and L2 states
    prob_NoRetreatment_i3 <- 1 - prob_Retreatment_i3
    
    # input parameters: cost
    cost_TreatmentFailure_i3 <- c(para_value[23, colid[23]], para_value[21, colid[21]])
    cost_Success_i3 <- c(para_value[22, colid[22]], para_value[20, colid[20]])
    
    cost_Retreatment_i3 <- c(para_value[19, colid[19]], para_value[19, colid[19]])
    cost_NoRetreatment_i3 <- c(0, 0)
    # input parameters: utility 
    QALY_Success_i3 <- c(para_value[39, colid[39]], para_value[36, colid[36]])
    QALY_Retreatment_i3 <- c(para_value[41, colid[41]], para_value[38, colid[38]])
    QALY_NoRetreatment_i3 <- c(para_value[40, colid[40]], para_value[37, colid[37]])
    
    # calculate expected cost 
    cost_i3 <- prob_Wound_i3*prob_TreatmentFailure_i3[1]*prob_Retreatment_i3[1]*(cost_TreatmentFailure_i3[1] + cost_Retreatment_i3[1]) +
      prob_Wound_i3*prob_TreatmentFailure_i3[1]*prob_NoRetreatment_i3[1]*(cost_TreatmentFailure_i3[1] + cost_NoRetreatment_i3[1]) +
      prob_Wound_i3*prob_Success_i3[1]*(cost_Success_i3[1]) +
      prob_NoWound_i3*prob_TreatmentFailure_i3[2]*prob_Retreatment_i3[2]*(cost_TreatmentFailure_i3[2] + cost_Retreatment_i3[2]) +
      prob_NoWound_i3*prob_TreatmentFailure_i3[2]*prob_NoRetreatment_i3[2]*(cost_TreatmentFailure_i3[2] + cost_NoRetreatment_i3[2]) +
      prob_NoWound_i3*prob_Success_i3[2]*(cost_Success_i3[2])
    # calculate expected QALY
    QALY_i3 <- prob_Wound_i3*prob_TreatmentFailure_i3[1]*prob_Retreatment_i3[1]*QALY_Retreatment_i3[1] +
      prob_Wound_i3*prob_TreatmentFailure_i3[1]*prob_NoRetreatment_i3[1]*QALY_NoRetreatment_i3[1] +
      prob_Wound_i3*prob_Success_i3[1]*QALY_Success_i3[1] +
      prob_NoWound_i3*prob_TreatmentFailure_i3[2]*prob_Retreatment_i3[2]*QALY_Retreatment_i3[2] +
      prob_NoWound_i3*prob_TreatmentFailure_i3[2]*prob_NoRetreatment_i3[2]*QALY_NoRetreatment_i3[2] +
      prob_NoWound_i3*prob_Success_i3[2]*QALY_Success_i3[2]
    #### comparison between different interventions 
    output_cost_QALY <- matrix(c(cost_i1, QALY_i1, cost_i2, QALY_i2, cost_i3, QALY_i3), nrow = 2 )
    para_value[rowid, para+3] <- (cost_i3-cost_i1)/(QALY_i3-QALY_i1)
    para_value[rowid, para+6] <- (cost_i3-cost_i2)/(QALY_i3-QALY_i2)
  }
}
# generate percentage change
para_value$icer_IVS_lb_per <- (para_value$icer_IVS_lb-para_value$icer_IVS_mean)/para_value$icer_IVS_mean
para_value$icer_IVS_ub_per <- (para_value$icer_IVS_ub-para_value$icer_IVS_mean)/para_value$icer_IVS_mean
para_value$icer_IVC_lb_per <- (para_value$icer_IVC_lb-para_value$icer_IVC_mean)/para_value$icer_IVC_mean
para_value$icer_IVC_ub_per <- (para_value$icer_IVC_ub-para_value$icer_IVC_mean)/para_value$icer_IVC_mean
para_value  
