# Supplementary material for: Using health technology assessment to set priority, inform target product profiles, and design clinical study for health innovation
Source: Technol Forecast Soc Change. 2021 Nov;172:121000. doi: 10.1016/j.techfore.2021.121000 (PMC8524319; doi:10.1016/j.techfore.2021.121000)
Supplement: Supplementary file 3 [file mmc3.zip]

Archive with 1 entries (1 files):
- mmc3_final.R
