# Supplementary material for: Using health technology assessment to set priority, inform target product profiles, and design clinical study for health innovation
Source: Technol Forecast Soc Change. 2021 Nov;172:121000. doi: 10.1016/j.techfore.2021.121000 (PMC8524319; doi:10.1016/j.techfore.2021.121000)
Supplement: Supplementary file 3 [file mmc3.zip › mmc3_final.R]

# Target product profiles: cost of I satisfying minimally acceptable target and stochastic ideal target achieving 90%
library(pracma)
library(dplyr)
library(magrittr)
library(tidyverse) 
library(gridExtra)
library(reshape2)

# Minimally acceptable target
# First, load the function below
function_TTP_deter <- function(input) {
  
  para_value <- c(0.15, 0.07, 0.54, 0.42, 0.39, 0.3, 0.3, 1.3, 1.25, 1300, 1900, 1600, 2000, 2700, 3200, 3100, 3500, 1000, 1100, 3500, 3800, 3700, 4000, 0.68,
                  0.50, 0.44, 0.48, 0.41, 0.44, 0.88, 0.5, 0.45, 0.72, 0.48, 0.47, 0.93, 0.55, 0.47, 0.76, 0.49, 0.48)
  names(para_value) <-  c("Prob_wound_S", "Prob_failure_S", "Prob_retre_S", "Prob_retreat_C", "Prob_retreat_I", "RR_wound_C",
                          "RR_wound_I", "RR_failure_C", "RR_failure_I", "Cost_treatment_S", "Cost_treatmentFail_S", "Cost_wound_S",
                          "Cost_woundFail_S", "Cost_treatment_C", "Cost_treatmentFail_C", "Cost_wound_C", "Cost_woundFail_C",
                          "Cost_retreat", "Cost_retreat_I", "Cost_treatment_I", "Cost_treatmentFail_I", "Cost_wound_I", "Cost_woundFail_I",
                          "Utility_success_S", "Utility_fail_S", "Utility_retreatFail_S", 
                          "Utility_wound_S", "Utility_woundFail_S", "Utility_woundRetreat_S",
                          "Utility_success_C", "Utility_fail_C", "Utility_retreatFail_C", 
                          "Utility_wound_C", "Utility_woundFail_C", "Utility_woundRetreat_C",
                          "Utility_success_I", "Utility_fail_I", "Utility_retreatFail_I",
                          "Utility_wound_I", "Utility_woundFail_I", "Utility_woundRetreat_I")
  # set the input value
  para_value["Cost_treatment_I"] <- input
  
  # fixed decision tree model
  # set state and strategies ####
  state_l1 <- c("wound_infection", "no_wound_infection")
  state_l2 <- c("treatment_failure", "success")
  state_l3 <- c("retreatment", "no_retreatment")
  intervention <- c("standard surgery", "UGFS", "RFA")
  
  #### intervention 1: standard surgery S####
  # input parameters: probability####
  prob_Wound_i1 <- para_value[1]
  prob_NoWound_i1 <- 1 - prob_Wound_i1
  
  prob_TreatmentFailure_i1 <- c(para_value[2], para_value[2]) # probabilities under different L1 states
  prob_Success_i1 <- 1 - prob_TreatmentFailure_i1
  
  prob_Retreatment_i1 <- c(para_value[3], para_value[3]) #probabilities under different L1 and L2 states
  prob_NoRetreatment_i1 <- 1 - prob_Retreatment_i1
  
  # input parameters: cost####
  cost_TreatmentFailure_i1 <- c(para_value[13], para_value[11])
  cost_Success_i1 <- c(para_value[12], para_value[10])
  
  cost_Retreatment_i1 <- c(para_value[18], para_value[18])
  cost_NoRetreatment_i1 <- c(0, 0)
  
  # input parameters: utility ####
  QALY_Success_i1 <- c(para_value[27], para_value[24])
  QALY_Retreatment_i1 <- c(para_value[29], para_value[26])
  QALY_NoRetreatment_i1 <- c(para_value[28], para_value[25])
  
  # calculate expected cost ####
  cost_i1 <- prob_Wound_i1*prob_TreatmentFailure_i1[1]*prob_Retreatment_i1[1]*(cost_TreatmentFailure_i1[1] + cost_Retreatment_i1[1]) +
    prob_Wound_i1*prob_TreatmentFailure_i1[1]*prob_NoRetreatment_i1[1]*(cost_TreatmentFailure_i1[1] + cost_NoRetreatment_i1[1]) + 
    prob_Wound_i1*prob_Success_i1[1]*(cost_Success_i1[1]) +
    prob_NoWound_i1*prob_TreatmentFailure_i1[2]*prob_Retreatment_i1[2]*(cost_TreatmentFailure_i1[2] + cost_Retreatment_i1[2]) +
    prob_NoWound_i1*prob_TreatmentFailure_i1[2]*prob_NoRetreatment_i1[2]*(cost_TreatmentFailure_i1[2] + cost_NoRetreatment_i1[2]) +
    prob_NoWound_i1*prob_Success_i1[2]*(cost_Success_i1[2])
  
  # calculate expected QALY ####
  QALY_i1 <- prob_Wound_i1*prob_TreatmentFailure_i1[1]*prob_Retreatment_i1[1]*QALY_Retreatment_i1[1] +
    prob_Wound_i1*prob_TreatmentFailure_i1[1]*prob_NoRetreatment_i1[1]*QALY_NoRetreatment_i1[1] +
    prob_Wound_i1*prob_Success_i1[1]*QALY_Success_i1[1] +
    prob_NoWound_i1*prob_TreatmentFailure_i1[2]*prob_Retreatment_i1[2]*QALY_Retreatment_i1[2] +
    prob_NoWound_i1*prob_TreatmentFailure_i1[2]*prob_NoRetreatment_i1[2]*QALY_NoRetreatment_i1[2] +
    prob_NoWound_i1*prob_Success_i1[2]*QALY_Success_i1[2]
  
  
  ####  intervention 2: UGFS C####
  # input parameters: probability####
  RR_wound_i2 <- para_value[6]
  RR_TreatmentFailure_i2 <- para_value[8]
  prob_Wound_i2 <- prob_Wound_i1*RR_wound_i2  
  prob_NoWound_i2 <- 1 - prob_Wound_i2
  
  prob_TreatmentFailure_i2 <- prob_TreatmentFailure_i1*RR_TreatmentFailure_i2 # probabilities under different L1 states
  prob_Success_i2 <- 1 - prob_TreatmentFailure_i2
  
  prob_Retreatment_i2 <- c(para_value[4], para_value[4]) #probabilities under different L1 and L2 states
  prob_NoRetreatment_i2 <- 1 - prob_Retreatment_i2
  
  # input parameters: cost####
  cost_TreatmentFailure_i2 <- c(para_value[17], para_value[15])
  cost_Success_i2 <- c(para_value[16], para_value[14])
  
  cost_Retreatment_i2 <- c(para_value[18], para_value[18])
  cost_NoRetreatment_i2 <- c(0, 0)
  
  # input parameters: utility ####
  QALY_Success_i2 <- c(para_value[33], para_value[30])
  QALY_Retreatment_i2 <- c(para_value[35], para_value[32])
  QALY_NoRetreatment_i2 <- c(para_value[34], para_value[31])
  
  # calculate expected cost ####
  cost_i2 <- prob_Wound_i2*prob_TreatmentFailure_i2[1]*prob_Retreatment_i2[1]*(cost_TreatmentFailure_i2[1] + cost_Retreatment_i2[1]) +
    prob_Wound_i2*prob_TreatmentFailure_i2[1]*prob_NoRetreatment_i2[1]*(cost_TreatmentFailure_i2[1] + cost_NoRetreatment_i2[1]) +
    prob_Wound_i2*prob_Success_i2[1]*(cost_Success_i2[1]) +
    prob_NoWound_i2*prob_TreatmentFailure_i2[2]*prob_Retreatment_i2[2]*(cost_TreatmentFailure_i2[2] + cost_Retreatment_i2[2]) +
    prob_NoWound_i2*prob_TreatmentFailure_i2[2]*prob_NoRetreatment_i2[2]*(cost_TreatmentFailure_i2[2] + cost_NoRetreatment_i2[2]) +
    prob_NoWound_i2*prob_Success_i2[2]*(cost_Success_i2[2])
  
  # calculate expected QALY ####
  QALY_i2 <- prob_Wound_i2*prob_TreatmentFailure_i2[1]*prob_Retreatment_i2[1]*QALY_Retreatment_i2[1] +
    prob_Wound_i2*prob_TreatmentFailure_i2[1]*prob_NoRetreatment_i2[1]*QALY_NoRetreatment_i2[1] +
    prob_Wound_i2*prob_Success_i2[1]*QALY_Success_i2[1] +
    prob_NoWound_i2*prob_TreatmentFailure_i2[2]*prob_Retreatment_i2[2]*QALY_Retreatment_i2[2] +
    prob_NoWound_i2*prob_TreatmentFailure_i2[2]*prob_NoRetreatment_i2[2]*QALY_NoRetreatment_i2[2] +
    prob_NoWound_i2*prob_Success_i2[2]*QALY_Success_i2[2]
  
  ####  intervention 3: RFA I####
  # input parameters: probability####
  RR_wound_i3 <- para_value[7]
  RR_TreatmentFailure_i3 <- para_value[9]
  
  prob_Wound_i3 <- prob_Wound_i1*RR_wound_i3
  prob_NoWound_i3 <- 1 - prob_Wound_i3
  
  prob_TreatmentFailure_i3 <- prob_TreatmentFailure_i1*RR_TreatmentFailure_i3 # probabilities under different L1 states
  prob_Success_i3 <- 1 - prob_TreatmentFailure_i3
  
  prob_Retreatment_i3 <- c(para_value[5], para_value[5]) #probabilities under different L1 and L2 states
  prob_NoRetreatment_i3 <- 1 - prob_Retreatment_i3
  
  # input parameters: cost####
  cost_TreatmentFailure_i3 <- c(para_value[23], para_value[21])
  cost_Success_i3 <- c(para_value[22], para_value[20])
  
  cost_Retreatment_i3 <- c(para_value[19], para_value[19])
  cost_NoRetreatment_i3 <- c(0, 0)
  
  # input parameters: utility ####
  QALY_Success_i3 <- c(para_value[39], para_value[36])
  QALY_Retreatment_i3 <- c(para_value[41], para_value[38])
  QALY_NoRetreatment_i3 <- c(para_value[40], para_value[37])
  
  # calculate expected cost ####
  cost_i3 <- prob_Wound_i3*prob_TreatmentFailure_i3[1]*prob_Retreatment_i3[1]*(cost_TreatmentFailure_i3[1] + cost_Retreatment_i3[1]) +
    prob_Wound_i3*prob_TreatmentFailure_i3[1]*prob_NoRetreatment_i3[1]*(cost_TreatmentFailure_i3[1] + cost_NoRetreatment_i3[1]) +
    prob_Wound_i3*prob_Success_i3[1]*(cost_Success_i3[1]) +
    prob_NoWound_i3*prob_TreatmentFailure_i3[2]*prob_Retreatment_i3[2]*(cost_TreatmentFailure_i3[2] + cost_Retreatment_i3[2]) +
    prob_NoWound_i3*prob_TreatmentFailure_i3[2]*prob_NoRetreatment_i3[2]*(cost_TreatmentFailure_i3[2] + cost_NoRetreatment_i3[2]) +
    prob_NoWound_i3*prob_Success_i3[2]*(cost_Success_i3[2])
  
  # calculate expected QALY ####
  QALY_i3 <- prob_Wound_i3*prob_TreatmentFailure_i3[1]*prob_Retreatment_i3[1]*QALY_Retreatment_i3[1] +
    prob_Wound_i3*prob_TreatmentFailure_i3[1]*prob_NoRetreatment_i3[1]*QALY_NoRetreatment_i3[1] +
    prob_Wound_i3*prob_Success_i3[1]*QALY_Success_i3[1] +
    prob_NoWound_i3*prob_TreatmentFailure_i3[2]*prob_Retreatment_i3[2]*QALY_Retreatment_i3[2] +
    prob_NoWound_i3*prob_TreatmentFailure_i3[2]*prob_NoRetreatment_i3[2]*QALY_NoRetreatment_i3[2] +
    prob_NoWound_i3*prob_Success_i3[2]*QALY_Success_i3[2]
  
  #### comparison between different interventions ####
  output_cost_QALY <- matrix(c(cost_i1, QALY_i1, cost_i2, QALY_i2, cost_i3, QALY_i3), nrow = 2 )
  colnames(output_cost_QALY) <- intervention
  rownames(output_cost_QALY) <- c("cost", "QALY")
  
  output_CUA <- matrix(c(cost_i2-cost_i1, QALY_i2-QALY_i1, (cost_i2-cost_i1)/(QALY_i2-QALY_i1),
                         cost_i3-cost_i1, QALY_i3-QALY_i1, (cost_i3-cost_i1)/(QALY_i3-QALY_i1),
                         cost_i3-cost_i2, QALY_i3-QALY_i2, (cost_i3-cost_i2)/(QALY_i3-QALY_i2)), nrow = 3  )
  colnames(output_CUA) <- c("UGFS VS Standard", "RFA vs Standard", "RFA vs UGFS")
  rownames(output_CUA) <- c("Incremental cost", "Incremental QALY", "ICER")
  
  # set this general output for now. 
  output_CUA 
}
## minimum acceptable target: ICER <= 7000
input_vec <- seq(2000,3500,1)
output_icer <- rep(0, length(input_vec))
output_icer_diff <- rep(0, length(input_vec))
output_icer_check <- rep(0, length(input_vec))

for (i in 1:length(input_vec)) {
  temp_check<- function_TTP_deter(input_vec[i])
  output_icer[i] <- temp_check[3,2]
  output_icer_diff[i] <- (temp_check[3,2]-7000)^2
  output_icer_check[i] <- temp_check[3,2]<=7000
}
out_mat <- max(input_vec[output_icer_check==1])
out_mat #result

########################################################################################
# stochastic ideal target at 90%
# First, load the function below
function_TTP_stoTPP <- function(input, para_simu) {
  
  rownames(para_simu) <-  c("Prob_wound_S", "Prob_failure_S", "Prob_retre_S", "Prob_retreat_C", "Prob_retreat_I", "RR_wound_C",
                            "RR_wound_I", "RR_failure_C", "RR_failure_I", "Cost_treatment_S", "Cost_treatmentFail_S", "Cost_wound_S",
                            "Cost_woundFail_S", "Cost_treatment_C", "Cost_treatmentFail_C", "Cost_wound_C", "Cost_woundFail_C",
                            "Cost_retreat", "Cost_retreat_I", "Cost_treatment_I", "Cost_treatmentFail_I", "Cost_wound_I", "Cost_woundFail_I",
                            "Utility_success_S", "Utility_fail_S", "Utility_retreatFail_S", 
                            "Utility_wound_S", "Utility_woundFail_S", "Utility_woundRetreat_S",
                            "Utility_success_C", "Utility_fail_C", "Utility_retreatFail_C", 
                            "Utility_wound_C", "Utility_woundFail_C", "Utility_woundRetreat_C",
                            "Utility_success_I", "Utility_fail_I", "Utility_retreatFail_I",
                            "Utility_wound_I", "Utility_woundFail_I", "Utility_woundRetreat_I")
  n_sim <- dim(para_simu)[2]
  # set the input value
  para_simu["Cost_treatment_I", ] <- para_simu["Cost_treatment_I", ] - (3500 - input)
  
  # Probabilistic analysis
  #### intervention 1: standard surgery S####
  # input parameters: probability####
  r_prob_Wound_i1 <- para_simu[1,] 
  r_prob_NoWound_i1 <- 1 - r_prob_Wound_i1
  
  r_prob_TreatmentFailure_i1 <- matrix(rep(para_simu[2,], 2), nrow = n_sim, ncol=2) 
  r_prob_Success_i1 <- 1 - r_prob_TreatmentFailure_i1
  
  r_prob_Retreatment_i1 <- matrix(rep(para_simu[3,], 2), nrow = n_sim, ncol=2)
  r_prob_NoRetreatment_i1 <- 1 - r_prob_Retreatment_i1
  
  r_cost_TreatmentFailure_i1 <- matrix(c(para_simu[13,], para_simu[11,]), nrow = n_sim, ncol=2)
  r_cost_Success_i1 <- matrix(c(para_simu[12,], para_simu[10,]), nrow = n_sim, ncol=2)
  r_cost_Retreatment_i1 <- matrix(rep(para_simu[18,],2), nrow = n_sim, ncol=2)
  r_cost_NoRetreatment_i1 <- matrix(c(rep(0, n_sim), rep(0,n_sim)), nrow = n_sim, ncol=2)
  
  # input parameters: utility ####
  r_QALY_Success_i1 <-  matrix(c(para_simu[27,], para_simu[24,]), nrow = n_sim, ncol=2) 
  r_QALY_Retreatment_i1 <- matrix(c(para_simu[29,], para_simu[26,]), nrow = n_sim, ncol=2) 
  r_QALY_NoRetreatment_i1 <- matrix(c(para_simu[28,], para_simu[25,]), nrow = n_sim, ncol=2)
  
  # calculate expected cost ####
  r_cost_i1 <- r_prob_Wound_i1*r_prob_TreatmentFailure_i1[,1]*r_prob_Retreatment_i1[,1]*(r_cost_TreatmentFailure_i1[,1] + r_cost_Retreatment_i1[,1]) +
    r_prob_Wound_i1*r_prob_TreatmentFailure_i1[,1]*r_prob_NoRetreatment_i1[,1]*(r_cost_TreatmentFailure_i1[,1] + r_cost_NoRetreatment_i1[,1]) + 
    r_prob_Wound_i1*r_prob_Success_i1[,1]*(r_cost_Success_i1[,1]) +
    r_prob_NoWound_i1*r_prob_TreatmentFailure_i1[,2]*r_prob_Retreatment_i1[,2]*(r_cost_TreatmentFailure_i1[,2] + r_cost_Retreatment_i1[,2]) +
    r_prob_NoWound_i1*r_prob_TreatmentFailure_i1[,2]*r_prob_NoRetreatment_i1[,2]*(r_cost_TreatmentFailure_i1[,2] + r_cost_NoRetreatment_i1[,2]) +
    r_prob_NoWound_i1*r_prob_Success_i1[,2]*(r_cost_Success_i1[,2])
  
  # calculate expected QALY ####
  r_QALY_i1 <- r_prob_Wound_i1*r_prob_TreatmentFailure_i1[,1]*r_prob_Retreatment_i1[,1]*r_QALY_Retreatment_i1[,1] +
    r_prob_Wound_i1*r_prob_TreatmentFailure_i1[,1]*r_prob_NoRetreatment_i1[,1]*r_QALY_NoRetreatment_i1[,1] +
    r_prob_Wound_i1*r_prob_Success_i1[,1]*r_QALY_Success_i1[,1] +
    r_prob_NoWound_i1*r_prob_TreatmentFailure_i1[,2]*r_prob_Retreatment_i1[,2]*r_QALY_Retreatment_i1[,2] +
    r_prob_NoWound_i1*r_prob_TreatmentFailure_i1[,2]*r_prob_NoRetreatment_i1[,2]*r_QALY_NoRetreatment_i1[,2] +
    r_prob_NoWound_i1*r_prob_Success_i1[,2]*r_QALY_Success_i1[,2]
  
  ####  intervention 2: UGFS C####
  # input parameters: probability####
  r_RR_wound_i2 <- para_simu[6,]
  r_RR_TreatmentFailure_i2 <-  para_simu[8,]
  r_prob_Wound_i2 <- r_prob_Wound_i1*r_RR_wound_i2  
  r_prob_NoWound_i2 <- 1 - r_prob_Wound_i2
  
  r_prob_TreatmentFailure_i2 <- r_prob_TreatmentFailure_i1*r_RR_TreatmentFailure_i2 # probabilities under different L1 states
  r_prob_Success_i2 <- 1 - r_prob_TreatmentFailure_i2
  
  r_prob_Retreatment_i2 <- matrix(rep(para_simu[4,], 2), nrow = n_sim, ncol=2)
  r_prob_NoRetreatment_i2 <- 1 - r_prob_Retreatment_i2
  
  # input parameters: cost####
  r_cost_TreatmentFailure_i2 <- matrix(c(para_simu[17,], para_simu[15,]), nrow = n_sim, ncol=2) 
  r_cost_Success_i2 <- matrix(c(para_simu[16,], para_simu[14,]), nrow = n_sim, ncol=2) 
  r_cost_Retreatment_i2 <- r_cost_Retreatment_i1 
  r_cost_NoRetreatment_i2 <-  matrix(c(rep(0, n_sim), rep(0,n_sim)), nrow = n_sim, ncol=2)
  
  # input parameters: utility ####
  r_QALY_Success_i2 <- matrix(c(para_simu[33,], para_simu[30,]), nrow = n_sim, ncol=2) 
  r_QALY_Retreatment_i2 <- matrix(c(para_simu[35,], para_simu[32,]), nrow = n_sim, ncol=2) 
  r_QALY_NoRetreatment_i2 <- matrix(c(para_simu[34,], para_simu[31,]), nrow = n_sim, ncol=2) 
  
  # calculate expected cost ####
  r_cost_i2 <- r_prob_Wound_i2*r_prob_TreatmentFailure_i2[,1]*r_prob_Retreatment_i2[,1]*(r_cost_TreatmentFailure_i2[,1] + r_cost_Retreatment_i2[,1]) +
    r_prob_Wound_i2*r_prob_TreatmentFailure_i2[,1]*r_prob_NoRetreatment_i2[,1]*(r_cost_TreatmentFailure_i2[,1] + r_cost_NoRetreatment_i2[,1]) + 
    r_prob_Wound_i2*r_prob_Success_i2[,1]*(r_cost_Success_i2[,1]) +
    r_prob_NoWound_i2*r_prob_TreatmentFailure_i2[,2]*r_prob_Retreatment_i2[,2]*(r_cost_TreatmentFailure_i2[,2] + r_cost_Retreatment_i2[,2]) +
    r_prob_NoWound_i2*r_prob_TreatmentFailure_i2[,2]*r_prob_NoRetreatment_i2[,2]*(r_cost_TreatmentFailure_i2[,2] + r_cost_NoRetreatment_i2[,2]) +
    r_prob_NoWound_i2*r_prob_Success_i2[,2]*(r_cost_Success_i2[,2])
  
  # calculate expected QALY ####
  r_QALY_i2 <- r_prob_Wound_i2*r_prob_TreatmentFailure_i2[,1]*r_prob_Retreatment_i2[,1]*r_QALY_Retreatment_i2[,1] +
    r_prob_Wound_i2*r_prob_TreatmentFailure_i2[,1]*r_prob_NoRetreatment_i2[,1]*r_QALY_NoRetreatment_i2[,1] +
    r_prob_Wound_i2*r_prob_Success_i2[,1]*r_QALY_Success_i2[,1] +
    r_prob_NoWound_i2*r_prob_TreatmentFailure_i2[,2]*r_prob_Retreatment_i2[,2]*r_QALY_Retreatment_i2[,2] +
    r_prob_NoWound_i2*r_prob_TreatmentFailure_i2[,2]*r_prob_NoRetreatment_i2[,2]*r_QALY_NoRetreatment_i2[,2] +
    r_prob_NoWound_i2*r_prob_Success_i2[,2]*r_QALY_Success_i2[,2]
  
  ####  intervention 3: RFA I####
  # input parameters: probability####
  r_RR_wound_i3 <- para_simu[7,]
  r_RR_TreatmentFailure_i3 <- para_simu[9,]
  
  r_prob_Wound_i3 <- r_prob_Wound_i1*r_RR_wound_i3
  r_prob_NoWound_i3 <- 1 - r_prob_Wound_i3
  
  r_prob_TreatmentFailure_i3 <- r_prob_TreatmentFailure_i1*r_RR_TreatmentFailure_i3 # probabilities under different L1 states
  r_prob_Success_i3 <- 1 - r_prob_TreatmentFailure_i3
  
  r_prob_Retreatment_i3 <- matrix(rep(para_simu[5,], 2), nrow = n_sim, ncol=2)
  r_prob_NoRetreatment_i3 <- 1 - r_prob_Retreatment_i3
  
  # input parameters: cost####
  r_cost_TreatmentFailure_i3 <- matrix(c(para_simu[23,], para_simu[21,]), nrow = n_sim, ncol=2) 
  r_cost_Success_i3 <- matrix(c(para_simu[22,], para_simu[20,]), nrow = n_sim, ncol=2) 
  r_cost_Retreatment_i3 <- matrix(rep(para_simu[19,], 2), nrow = n_sim, ncol=2)
  r_cost_NoRetreatment_i3 <- matrix(c(rep(0, n_sim), rep(0,n_sim)), nrow = n_sim, ncol=2)
  
  # input parameters: utility ####
  r_QALY_Success_i3 <- matrix(c(para_simu[39,], para_simu[36,]), nrow = n_sim, ncol=2) 
  r_QALY_Retreatment_i3 <- matrix(c(para_simu[41,], para_simu[38,]), nrow = n_sim, ncol=2) 
  r_QALY_NoRetreatment_i3 <- matrix(c(para_simu[40,], para_simu[37,]), nrow = n_sim, ncol=2) 
  # calculate expected cost ####
  r_cost_i3 <- r_prob_Wound_i3*r_prob_TreatmentFailure_i3[,1]*r_prob_Retreatment_i3[,1]*(r_cost_TreatmentFailure_i3[,1] + r_cost_Retreatment_i3[,1]) +
    r_prob_Wound_i3*r_prob_TreatmentFailure_i3[,1]*r_prob_NoRetreatment_i3[,1]*(r_cost_TreatmentFailure_i3[,1] + r_cost_NoRetreatment_i3[,1]) + 
    r_prob_Wound_i3*r_prob_Success_i3[,1]*(r_cost_Success_i3[,1]) +
    r_prob_NoWound_i3*r_prob_TreatmentFailure_i3[,2]*r_prob_Retreatment_i3[,2]*(r_cost_TreatmentFailure_i3[,2] + r_cost_Retreatment_i3[,2]) +
    r_prob_NoWound_i3*r_prob_TreatmentFailure_i3[,2]*r_prob_NoRetreatment_i3[,2]*(r_cost_TreatmentFailure_i3[,2] + r_cost_NoRetreatment_i3[,2]) +
    r_prob_NoWound_i3*r_prob_Success_i3[,2]*(r_cost_Success_i3[,2])
  
  # calculate expected QALY ####
  r_QALY_i3 <- r_prob_Wound_i3*r_prob_TreatmentFailure_i3[,1]*r_prob_Retreatment_i3[,1]*r_QALY_Retreatment_i3[,1] +
    r_prob_Wound_i3*r_prob_TreatmentFailure_i3[,1]*r_prob_NoRetreatment_i3[,1]*r_QALY_NoRetreatment_i3[,1] +
    r_prob_Wound_i3*r_prob_Success_i3[,1]*r_QALY_Success_i3[,1] +
    r_prob_NoWound_i3*r_prob_TreatmentFailure_i3[,2]*r_prob_Retreatment_i3[,2]*r_QALY_Retreatment_i3[,2] +
    r_prob_NoWound_i3*r_prob_TreatmentFailure_i3[,2]*r_prob_NoRetreatment_i3[,2]*r_QALY_NoRetreatment_i3[,2] +
    r_prob_NoWound_i3*r_prob_Success_i3[,2]*r_QALY_Success_i3[,2]
  
  mean(r_QALY_i3 - r_QALY_i2)
  mean(r_QALY_i3 - r_QALY_i1)
  mean(r_QALY_i2 - r_QALY_i1)
  mean(r_cost_i3 - r_cost_i2)
  mean(r_cost_i3 - r_cost_i1)
  mean(r_cost_i2 - r_cost_i1)
  
  rbind(r_cost_i1, r_cost_i2, r_cost_i3, r_QALY_i1, r_QALY_i2, r_QALY_i3)
}

# Please load the Rdata provided. Please use the corresponding file name if the file is renamed.
# The parameter values are generated for demonstration purpose. 
# The results could be different if a new set of simulated parameter values are used. 
load("mmc4.Rdata") # The final file name could be different. 
n_sim <- dim(para_simu)[2]
lambda <- 7000
sti_target <- 0.9

input_vec <- seq(2000,3000,10)
output_prob <- rep(0, length(input_vec))
output_prob_check <- rep(0, length(input_vec))
output_prob_diff <- rep(0, length(input_vec))

Best_choice <- matrix(rep(0, 3*n_sim), nrow = n_sim)
NB <- matrix(rep(0, n_sim*4), nrow = n_sim)

for (i in 1:length(input_vec)) {
  temp_check<- function_TTP_stoTPP(input_vec[i], para_simu)
  
  NB[,1] <- lambda*temp_check[4,] - temp_check[1,]
  NB[,2] <- lambda*temp_check[5,] - temp_check[2,]
  NB[,3] <- lambda*temp_check[6,] - temp_check[3,]
  NB[,4] <- pmax(NB[,1], NB[,2], NB[,3])
  Best_choice <- (NB[, c(1,2,3)] == NB[,4])
  Prob_best <- colSums(Best_choice)/n_sim
  output_prob[i] <- Prob_best[3]
  output_prob_check[i] <-  output_prob[i]>=sti_target
  output_prob_diff[i] <- (output_prob[i] - sti_target)^2
}

out_sit <- max(input_vec[output_prob_check==1])
out_sit
